# Supplementary material for: LRP5-Mediated Lipid Uptake Modulates Osteogenic Differentiation of Bone Marrow Mesenchymal Stromal Cells
Source: Front Cell Dev Biol. 2021 Nov 2;9:766815. doi: 10.3389/fcell.2021.766815 (PMC8593169; doi:10.3389/fcell.2021.766815)
Supplement: Supplementary file 1 [file Table_1.XLSX]

## Sheet: Sheet1
Supplemental Table. Primers used in RT-qPCR analysis to detect mRNA levels of target genes.
Target Gene	Direction	Sequence
Mus musculus
Gapdh	Forward primer	5′-AGGTCGGTGTGAACGGATTTG-3′
	Reverse primer	5′-TGTAGACCATGTAGTTGAGGTCA-3′
Alpl	Forward primer	5′-CTTGACTGTGGTTACTGCTGAT-3′
	Reverse primer	5′-GGAATGTAGTTCTGCTCATGGA-3′
Sp7	Forward primer	5′-CCCACTGGCTCCTCGGTTCTCTCC-3′
	Reverse primer	5′-GCTBGAAAGGTCAGCGTATGGCTTC-3′
Col1a1	Forward primer	5′-CACCCTCAAGAGCCTGAGTC-3′
	Reverse primer	5′-GTTCGGGCTGATGTACCAGT-3′
Tcf1	Forward primer	5′-ACATGAAGGAGATGAGAGCCA-3′
	Reverse primer	5′-CTTCTTCTTTCCGTAGTTATC-3′
Lef1	Forward primer	5′-TCTCAAGGACAGCAAAGCTC-3′
	Reverse primer	5′-CACTTGAGGCTTCATGCACAT-3′
Axin2	Forward primer	5′-GAAGCTGGAGTTGGAGAGCCGCC-3′
	Reverse primer	5′-TCTCTCTTCATCCTCTCGGATCTGC-3′
